# Supplementary material for: Chronic Kidney Disease: Interaction of Adiponectin Gene Polymorphisms and Diabetes
Source: Int J Mol Sci. 2023 May 1;24(9):8128. doi: 10.3390/ijms24098128 (PMC10179290; doi:10.3390/ijms24098128)
Supplement: Supplementary file 1 [file ijms-24-08128-s001.zip]

Archive with 1 entries (1 files):
- ijms-2365825-supplementary.pdf
